# Supplementary material for: Comparison of Inter-Method Agreement and Reliability for Automatic Brain Volumetry Using Three Different Clinically Available Software Packages
Source: Medicina (Kaunas). 2024 Apr 27;60(5):727. doi: 10.3390/medicina60050727 (PMC11122718; doi:10.3390/medicina60050727)
Supplement: Supplementary file 1 [file medicina-60-00727-s001.zip]

Archive with 1 entries (1 files):
- medicina-2963092-supplementary.pdf
